# Supplementary material for: Pseudomonas atagosis sp. nov., and Pseudomonas akappagea sp. nov., New Soil Bacteria Isolated from Samples on the Volcanic Island Izu Oshima, Tokyo
Source: Curr Microbiol. 2020 Mar 18;77(8):1909–15. doi: 10.1007/s00284-020-01943-2 (PMC7334251; doi:10.1007/s00284-020-01943-2)
Supplement: Supplementary file 1 — Supplementary file1 (XLSX 11 kb) Table S1 Accession numbers used in the 16S rRNA phylogenetic analysis (Fig.1) and phylogenetic analysis based on concatenated gene sequences (Fig.2). [file 284_2020_1943_MOESM1_ESM.xlsx]

## Sheet: 16S rRNA
Species	Strain No.	Accession No.
Acinetobacter baumannii	ATCC 19606T	HE651907 : 21 - 1479
Pseudomonas aeruginosa	DSM 50071T	CP012001 : 696963 - 698420
Pseudomonas akappagea	PS24T	MN382268 : 2 - 1460
Pseudomonas alkylphenolica	KL28T	CP009048 : 154134 - 155592
Pseudomonas asplenii	ATCC 23835T	LT629777 : 3025697 - 3027155
Pseudomonas atagosis	PS14T	MN396717 : 2 - 1460
Pseudomonas baetica	a390T	PKLC01000001 : 155694 - 157152
Pseudomonas bohemica	IA19T	MG190030 : 1 - 1459
Pseudomonas donghuensis	HYST	AJJP01000212 : 2978 - 4436
Pseudomonas extremaustralis	14-3T	AHIP01000073 : 3721 - 5179
Pseudomonas fluorescens	NCTC 10038T	LS483372 : 827114 - 828574
Pseudomonas graminis	DSM 11363T	NR_026395 : 21 - 1479
Pseudomonas granadensis	DSM 28040T	LT629778 : 465634 - 467092
Pseudomonas helmanticensis	OHA11T	HG940537 : 7 - 1466
Pseudomonas japonica	NBRC 103040T	BBIR01000146 : 112 - 1570
Pseudomonas jessenii	DSM 17150T	NIWT01000013 : 114 - 1572
Pseudomonas koreensis	Ps 9-14T	LT629687 : 3290233 - 3291691
Pseudomonas kribbensis	46-2T	CP029608 : 834117 - 835575
Pseudomonas laurylsulfativorans	AP3_22T	MF554631 : 21 - 1479
Pseudomonas lini	CFBP 5737T	AY035996 : 21 - 1479
Pseudomonas lutea	OK2T	AY364537 : 22 - 1480
Pseudomonas mohnii	IpA-2T	FNRV01000001 : 5395450 - 5396908
Pseudomonas moorei	RW10T	FNKJ01000003 : 3997220 - 3998678
Pseudomonas moraviensis	CCM 7280T	AY970952 : 18 - 1477
Pseudomonas oleovorans	NCTC 10692T	UGUV01000002 : 626017 - 627475
Pseudomonas putida	NBRC 14164T	AP013070 : 164052 - 165510
Pseudomonas qingdaonensis	JJ3T	PHTD01000020 : 3596 - 5054
Pseudomonas reinekei	MT1T	MSTQ01000044 : 353 - 1811
Pseudomonas rhizosphaerae	IH5T	AY152673 : 22 - 1480
Pseudomonas straminea	IAM 1598T	D84023 : 19 - 1477
Pseudomonas syringae	KCTC 12500T	AYTM02000002 : 2647428 - 2648888
Pseudomonas vancouverensis	DhA-51T	AJ011507 : 1 - 1459
