# Supplementary material for: Pseudomonas atagosis sp. nov., and Pseudomonas akappagea sp. nov., New Soil Bacteria Isolated from Samples on the Volcanic Island Izu Oshima, Tokyo
Source: Curr Microbiol. 2020 Mar 18;77(8):1909–15. doi: 10.1007/s00284-020-01943-2 (PMC7334251; doi:10.1007/s00284-020-01943-2)
Supplement: Supplementary file 2 — Supplementary file2 (XLSX 12 kb) Table S2 Accession numbers of gyrB, rpoD and rpoB gene sequences used in the phylogenetic analysis based on housekeeping genes. [file 284_2020_1943_MOESM2_ESM.xlsx]

## Sheet: Concatenated
Species	Strain No.		gyrB (801bp)			rpoD (718bp)			rpoB (915bp)
Pseudomonas aeruginosa	DSM 50071T		AB039386	43-843		AB039607	42 - 759		AJ717442	40 - 954
Pseudomonas akappagea	PS24T		VXCP00000020	26139 - 26936		VXCP00000046	50381 - 51092		VXCP00000027	104684 - 105598
Pseudomonas alkylphenolica	KL28T		CP009048	13539 - 14336		CP009048	481219 - 481933		CP009048	551468 - 552382
Pseudomonas asplenii	ATCC 23835T		LT629777	1607735 - 1608532		LT629777	2251515 - 2252226		LT629777	2313978 - 2314892
Pseudomonas atagosis	PS14T		VXCA00000025	493854 - 494651		VXCA00000030	54788 - 55496		VXCA00000053	5286 - 6200
Pseudomonas baetica	a390T		PKLC01000001	9195 - 9992		PKLC01000023	289961 - 290672		PKLC01000023	221373 - 222287
Pseudomonas bohemica	IA19T		NKHL01000121	262781 - 263578		NKHL01000121	118265 - 118973		NKHL01000107	143159 - 144073
Pseudomonas donghuensis	HYST		JH650763	111273 - 112070		JH650758	351875 - 352586		AJJP01000184	9148 - 10062
Pseudomonas extremaustralis	14-3T		AHIP01000020	35810 - 36607		AHIP01000025	53953 - 54667		AHIP01000032	62531 - 63445
Pseudomonas graminis	DSM 11363T		FOHW01000005	142897 - 143694		FOHW01000007	127461 - 128169		FOHW01000028	7678 - 8592
Pseudomonas granadensis	DSM 28040T		LT629778	5608391 - 5609188		LT629778	4993239 - 4993950		LT629778	4922566 - 4923480
Pseudomonas helmanticensis	OHA11T		Gp0112928 contig_1	4340194 - 4340991		Gp0112928 Contig_1	4998519 - 4999227		Gp0112928 Contig_0	324627 - 325541
Pseudomonas japonica	NBRC 103040T		BBIR01000009	206926 - 207723		BBIR01000023	51733 - 52447		BBIR01000021	9105 - 10019
Pseudomonas jessenii	DSM 17150T		NIWT01000005	618233 - 619030		NIWT01000005	55570 - 56281		NIWT01000010	324196 - 325110
Pseudomonas koreensis	Ps 9-14T		LT629687	2611820 - 2612617		LT629687	3234014 - 3234725		LT629687	3304541 - 3305455
Pseudomonas kribbensis	46-2T		CP029608	4127 - 4924		CP029608	5726224 - 5726935		CP029608	5656332 - 5657246
Pseudomonas laurylsulfativorans	AP3_22T		MUJK01000005	414261 - 415057		MUJK01000008	55482 - 56193		MUJK01000020	46467 - 47381
Pseudomonas lutea	OK2T		JRMB01000002	1823880 - 1824677		JRMB01000004	311048 - 311753		JRMB01000003	11549 - 12463
Pseudomonas mohnii	IpA-2T		FNRV01000001	3338908 - 3339705		FNRV01000001	3889504 - 3890215		FNRV01000001	3956063 - 3956977
Pseudomonas moorei	RW10T		FNKJ01000003	4662436 - 4663233		FNKJ01000003	4051553 - 4052264		FNKJ01000003	3984584 - 3985498
Pseudomonas moraviensis	CCM 7280T		LT629788	4905000 - 4905797		LT629788	4316079 - 4316790		LT629788	4245358 - 4246272
Pseudomonas putida	NBRC 14164T		AP013070	4560 - 5360		AP013070	496635 - 497349		AP013070	564496 - 565410
Pseudomonas qingdaonensis	JJ3T		PHTD01000014	134689 - 135486		PHTD01000013	50087 - 50804		PHTD01000007	298307 - 299221
Pseudomonas reinekei	MT1T		MSTQ01000007	99668 - 100465		MSTQ01000005	51580 - 52291		MSTQ01000018	99298 - 100212
Pseudomonas rhizosphaerae	IH5T		CP009533	3629065 - 3629862		CP009533	4098363 - 4099071		CP009533	4158644 - 4159558
Pseudomonas syringae	KCTC 12500T		AYTM02000002	2324960 - 2325757		AYTM02000002	1787948 - 1788662		AYTM02000002	1700684 - 1701598
Pseudomonas vancouverensis	DhA-51T		LT629803	5517913 - 5518710		LT629803	6048172 - 6048883		LT629803	6114764 - 6115678
