# Supplementary material for: Pseudomonas atagosis sp. nov., and Pseudomonas akappagea sp. nov., New Soil Bacteria Isolated from Samples on the Volcanic Island Izu Oshima, Tokyo
Source: Curr Microbiol. 2020 Mar 18;77(8):1909–15. doi: 10.1007/s00284-020-01943-2 (PMC7334251; doi:10.1007/s00284-020-01943-2)
Supplement: Supplementary file 3 — Supplementary file3 (XLSX 18 kb) Table S3 ANI and dDDH values in comparisons of P. atagosis sp. nov. and P. akappagea sp. nov. with related type strains. [file 284_2020_1943_MOESM3_ESM.xlsx]

## Sheet: PS14_PS24_PS43_OrthoANI_01
OrthoANI values calculated from the OAT software. Please cite Lee et al. 2015.
							ANI (%)				dDDH (%)
Genome 1	Genome 2	OrthoANI value (%)	GGDC distance				PS14	PS24	PS43		PS14	PS24	PS43
SP14_consensus	2828_out_20190701	79.0908	0.185389			Pseudomonas helmanticensis BIGb0525_NOT_TYPESTRAIN	88.4746	78.9526	83.7158		0.115605	0.185617	0.1548
2830_out_20190701	2828_out_20190701	79.8144	0.179728			Pseudomonas helmanticensis BIGb0525_NOT_TYPESTRAIN
SP14_consensus	2830_out_20190701	84.0126	0.151798			Pseudomonas helmanticensis BIGb0525_NOT_TYPESTRAIN
2828_out_20190701	2830_out_20190701	79.8144	0.179728			Pseudomonas laurylsulfatiphila AP3_16	84.3725	79.9591	86.4704		0.149057	0.179053	0.1313
2828_out_20190701	2830_out_20190701	79.8144	0.179728			Pseudomonas laurylsulfatiphila AP3_16
2828_out_20190701	2830_out_20190701	79.8144	0.179728			Pseudomonas laurylsulfatiphila AP3_16
SP14_consensus	Pseudomonas helmanticensis BIGb0525_NOT_TYPESTRAIN	88.4746	0.115605			Pseudomonas laurylsulfatovorans strain AP3_22	84.2071	79.7761	86.6152		0.150494	0.180331	0.130157
2828_out_20190701	Pseudomonas helmanticensis BIGb0525_NOT_TYPESTRAIN	78.9526	0.185617			Pseudomonas laurylsulfatovorans strain AP3_22
2830_out_20190701	Pseudomonas helmanticensis BIGb0525_NOT_TYPESTRAIN	83.7158	0.1548			Pseudomonas laurylsulfatovorans strain AP3_22
SP14_consensus	Pseudomonas laurylsulfatiphila AP3_16	84.3725	0.149057			Pseudomonas qingdaonensis JJ3	78.7419	80.7985	79.0112		0.191327	0.178361	0.187547
2828_out_20190701	Pseudomonas laurylsulfatiphila AP3_16	79.9591	0.179053			Pseudomonas qingdaonensis JJ3
2830_out_20190701	Pseudomonas laurylsulfatiphila AP3_16	86.4704	0.1313			Pseudomonas qingdaonensis JJ3
SP14_consensus	Pseudomonas laurylsulfatovorans strain AP3_22	84.2071	0.150494			Pseudomonas_abietaniphila_ATCC_700689_contigs	77.9233	77.6777	77.8224		0.189238	0.190822	0.191865
2828_out_20190701	Pseudomonas laurylsulfatovorans strain AP3_22	79.7761	0.180331			Pseudomonas_abietaniphila_ATCC_700689_contigs
2830_out_20190701	Pseudomonas laurylsulfatovorans strain AP3_22	86.6152	0.130157			Pseudomonas_abietaniphila_ATCC_700689_contigs
SP14_consensus	Pseudomonas qingdaonensis JJ3	78.7419	0.191327			Pseudomonas_asplenii_ATCC_23835_contigs	80.2475	79.6991	80.5077		0.179052	0.183665	0.176209
2828_out_20190701	Pseudomonas qingdaonensis JJ3	80.7985	0.178361			Pseudomonas_asplenii_ATCC_23835_contigs
2830_out_20190701	Pseudomonas qingdaonensis JJ3	79.0112	0.187547			Pseudomonas_asplenii_ATCC_23835_contigs
SP14_consensus	Pseudomonas_abietaniphila_ATCC_700689_contigs	77.9233	0.189238			Pseudomonas_baetica_LMG_25716_contigs	88.2893	79.1127	83.9035		0.116751	0.184218	0.152753
2828_out_20190701	Pseudomonas_abietaniphila_ATCC_700689_contigs	77.6777	0.190822			Pseudomonas_baetica_LMG_25716_contigs
2830_out_20190701	Pseudomonas_abietaniphila_ATCC_700689_contigs	77.8224	0.191865			Pseudomonas_baetica_LMG_25716_contigs
SP14_consensus	Pseudomonas_asplenii_ATCC_23835_contigs	80.2475	0.179052			Pseudomonas_bohemica_IA19_contigs	78.2908	77.9892	78.1887		0.192698	0.191231	0.192062
2828_out_20190701	Pseudomonas_asplenii_ATCC_23835_contigs	79.6991	0.183665			Pseudomonas_bohemica_IA19_contigs
2830_out_20190701	Pseudomonas_asplenii_ATCC_23835_contigs	80.5077	0.176209			Pseudomonas_bohemica_IA19_contigs
SP14_consensus	Pseudomonas_baetica_LMG_25716_contigs	88.2893	0.116751			Pseudomonas_cichorii_ATCC_10857_contigs	77.855	78.1134	78.1744		0.197323	0.193842	0.19232
2828_out_20190701	Pseudomonas_baetica_LMG_25716_contigs	79.1127	0.184218			Pseudomonas_cichorii_ATCC_10857_contigs
2830_out_20190701	Pseudomonas_baetica_LMG_25716_contigs	83.9035	0.152753			Pseudomonas_cichorii_ATCC_10857_contigs
SP14_consensus	Pseudomonas_bohemica_IA19_contigs	78.2908	0.192698			Pseudomonas_coleopterorum_LMG_28558_contigs	77.8	78.7016	78.1042		-9999	-9999	-9999
2828_out_20190701	Pseudomonas_bohemica_IA19_contigs	77.9892	0.191231			Pseudomonas_coleopterorum_LMG_28558_contigs
2830_out_20190701	Pseudomonas_bohemica_IA19_contigs	78.1887	0.192062			Pseudomonas_coleopterorum_LMG_28558_contigs
SP14_consensus	Pseudomonas_cichorii_ATCC_10857_contigs	77.855	0.197323			Pseudomonas_graminis_DSM_11363_contigs	77.8812	77.8581	77.9428		-9999	-9999	-9999
2828_out_20190701	Pseudomonas_cichorii_ATCC_10857_contigs	78.1134	0.193842			Pseudomonas_graminis_DSM_11363_contigs
2830_out_20190701	Pseudomonas_cichorii_ATCC_10857_contigs	78.1744	0.19232			Pseudomonas_graminis_DSM_11363_contigs
SP14_consensus	Pseudomonas_coleopterorum_LMG_28558_contigs	77.8	-9999			Pseudomonas_granadensis_LMG_27940_contigs	87.1242	79.2112	83.4465		0.127115	0.182554	0.156915
2828_out_20190701	Pseudomonas_coleopterorum_LMG_28558_contigs	78.7016	-9999			Pseudomonas_granadensis_LMG_27940_contigs
2830_out_20190701	Pseudomonas_coleopterorum_LMG_28558_contigs	78.1042	-9999			Pseudomonas_granadensis_LMG_27940_contigs
SP14_consensus	Pseudomonas_graminis_DSM_11363_contigs	77.8812	-9999			Pseudomonas_jessenii_LMG_21605_contigs	84.4525	79.9305	86.4774		-9999	-9999	-9999
2828_out_20190701	Pseudomonas_graminis_DSM_11363_contigs	77.8581	-9999			Pseudomonas_jessenii_LMG_21605_contigs
2830_out_20190701	Pseudomonas_graminis_DSM_11363_contigs	77.9428	-9999			Pseudomonas_jessenii_LMG_21605_contigs
SP14_consensus	Pseudomonas_granadensis_LMG_27940_contigs	87.1242	0.127115			Pseudomonas_koreensis_LMG_21318_contigs	88.1365	79.6828	84.4071		0.118593	0.180514	0.149272
2828_out_20190701	Pseudomonas_granadensis_LMG_27940_contigs	79.2112	0.182554			Pseudomonas_koreensis_LMG_21318_contigs
2830_out_20190701	Pseudomonas_granadensis_LMG_27940_contigs	83.4465	0.156915			Pseudomonas_koreensis_LMG_21318_contigs
SP14_consensus	Pseudomonas_jessenii_LMG_21605_contigs	84.4525	-9999			Pseudomonas_kribbensis_46-2_contigs	87.5685	79.6685	84.6346		0.12261	0.185143	0.146181
2828_out_20190701	Pseudomonas_jessenii_LMG_21605_contigs	79.9305	-9999			Pseudomonas_kribbensis_46-2_contigs
2830_out_20190701	Pseudomonas_jessenii_LMG_21605_contigs	86.4774	-9999			Pseudomonas_kribbensis_46-2_contigs
SP14_consensus	Pseudomonas_koreensis_LMG_21318_contigs	88.1365	0.118593			Pseudomonas_lini_DSM_16768_contigs	84.1535	79.5749	85.7815		0.15124	0.180944	0.136118
2828_out_20190701	Pseudomonas_koreensis_LMG_21318_contigs	79.6828	0.180514			Pseudomonas_lini_DSM_16768_contigs
2830_out_20190701	Pseudomonas_koreensis_LMG_21318_contigs	84.4071	0.149272			Pseudomonas_lini_DSM_16768_contigs
SP14_consensus	Pseudomonas_kribbensis_46-2_contigs	87.5685	0.12261			Pseudomonas_lutea_DSM_17257_contigs	77.2148	77.282	77.2333		0.194954	0.193224	0.195078
2828_out_20190701	Pseudomonas_kribbensis_46-2_contigs	79.6685	0.185143			Pseudomonas_lutea_DSM_17257_contigs
2830_out_20190701	Pseudomonas_kribbensis_46-2_contigs	84.6346	0.146181			Pseudomonas_lutea_DSM_17257_contigs
SP14_consensus	Pseudomonas_lini_DSM_16768_contigs	84.1535	0.15124			Pseudomonas_mohnii_DSM_18327_contigs	84.1983	79.4875	87.0922		-9999	-9999	-9999
2828_out_20190701	Pseudomonas_lini_DSM_16768_contigs	79.5749	0.180944			Pseudomonas_mohnii_DSM_18327_contigs
2830_out_20190701	Pseudomonas_lini_DSM_16768_contigs	85.7815	0.136118			Pseudomonas_mohnii_DSM_18327_contigs
SP14_consensus	Pseudomonas_lutea_DSM_17257_contigs	77.2148	0.194954			Pseudomonas_moorei_DSM_12647_contigs	84.2927	79.5934	87.2926		-9999	-9999	-9999
2828_out_20190701	Pseudomonas_lutea_DSM_17257_contigs	77.282	0.193224			Pseudomonas_moorei_DSM_12647_contigs
2830_out_20190701	Pseudomonas_lutea_DSM_17257_contigs	77.2333	0.195078			Pseudomonas_moorei_DSM_12647_contigs
SP14_consensus	Pseudomonas_mohnii_DSM_18327_contigs	84.1983	-9999			Pseudomonas_moraviensis_LMG_24280_contigs	86.942	79.2287	83.496		0.127958	0.182801	0.156573
2828_out_20190701	Pseudomonas_mohnii_DSM_18327_contigs	79.4875	-9999			Pseudomonas_moraviensis_LMG_24280_contigs
2830_out_20190701	Pseudomonas_mohnii_DSM_18327_contigs	87.0922	-9999			Pseudomonas_moraviensis_LMG_24280_contigs
SP14_consensus	Pseudomonas_moorei_DSM_12647_contigs	84.2927	-9999			Pseudomonas_reinekei_DSM_18361_contigs	84.2951	79.4057	87.0471		0.149588	0.184542	0.125131
2828_out_20190701	Pseudomonas_moorei_DSM_12647_contigs	79.5934	-9999			Pseudomonas_reinekei_DSM_18361_contigs
2830_out_20190701	Pseudomonas_moorei_DSM_12647_contigs	87.2926	-9999			Pseudomonas_reinekei_DSM_18361_contigs
SP14_consensus	Pseudomonas_moraviensis_LMG_24280_contigs	86.942	0.127958			Pseudomonas_rhizosphaerae_DSM_16299_contigs	77.8856	78.8251	77.8966		0.190082	0.187647	0.191696
2828_out_20190701	Pseudomonas_moraviensis_LMG_24280_contigs	79.2287	0.182801			Pseudomonas_rhizosphaerae_DSM_16299_contigs
2830_out_20190701	Pseudomonas_moraviensis_LMG_24280_contigs	83.496	0.156573			Pseudomonas_rhizosphaerae_DSM_16299_contigs
SP14_consensus	Pseudomonas_reinekei_DSM_18361_contigs	84.2951	0.149588			Pseudomonas_umsongensis_LMG_21317_contigs	83.9121	79.504	86.901		0.150787	0.180872	0.125735
2828_out_20190701	Pseudomonas_reinekei_DSM_18361_contigs	79.4057	0.184542			Pseudomonas_umsongensis_LMG_21317_contigs
2830_out_20190701	Pseudomonas_reinekei_DSM_18361_contigs	87.0471	0.125131			Pseudomonas_umsongensis_LMG_21317_contigs
SP14_consensus	Pseudomonas_rhizosphaerae_DSM_16299_contigs	77.8856	0.190082			Pseudomonas_vancouverensis_LMG_20222_contigs	84.0432	79.528	85.448		0.152972	0.183194	0.140387
2828_out_20190701	Pseudomonas_rhizosphaerae_DSM_16299_contigs	78.8251	0.187647			Pseudomonas_vancouverensis_LMG_20222_contigs
2830_out_20190701	Pseudomonas_rhizosphaerae_DSM_16299_contigs	77.8966	0.191696			Pseudomonas_vancouverensis_LMG_20222_contigs
SP14_consensus	Pseudomonas_umsongensis_LMG_21317_contigs	83.9121	0.150787			PS14		79.0908	84.0126			0.185389	0.151798
2828_out_20190701	Pseudomonas_umsongensis_LMG_21317_contigs	79.504	0.180872			PS24			79.8144				0.179728
2830_out_20190701	Pseudomonas_umsongensis_LMG_21317_contigs	86.901	0.125735
SP14_consensus	Pseudomonas_vancouverensis_LMG_20222_contigs	84.0432	0.152972
2828_out_20190701	Pseudomonas_vancouverensis_LMG_20222_contigs	79.528	0.183194
2830_out_20190701	Pseudomonas_vancouverensis_LMG_20222_contigs	85.448	0.140387
2828_out_20190701	SP14_consensus	79.0908	0.185389
2828_out_20190701	SP14_consensus	79.0908	0.185389
2828_out_20190701	SP14_consensus	79.0908	0.185389
2830_out_20190701	SP14_consensus	84.0126	0.151798
2830_out_20190701	SP14_consensus	84.0126	0.151798
2830_out_20190701	SP14_consensus	84.0126	0.151798

## Sheet: Sheet1
	ANI (%)			dDDH (%)			G+C %
	PS14T	PS24T		PS14T	PS24T
PS14T		79.0204			23.5		59.6
PS24T							60.2
Pseudomonas abietaniphila ATCC 700689T	77.8464	77.6777		23	22.9		59.4
Pseudomonas asplenii ATCC 23835T	80.098	79.6991		24.2	23.8		61.2
Pseudomonas alkylphenolica KL28T	78.74	80.57		22.8	24.4		60.63
Pseudomonas baetica a390T	88.2452	79.1127		35.3	23.7		58.8
Pseudomonas bohemica IA19T	78.039	77.9892		22.6	22.9		59.5
Pseudomonas cichorii ATCC 10857T	77.832	78.1134		22.2	22.6		58.1
Pseudomonas coleopterorum LMG 28558T	77.7316	78.7016		22.8	22.6		62
Pseudomonas extremaustralis 14-3T	81.01	79.33		26.3	23.3		60.7
Pseudomonas graminis DSM 11363T	77.8946	77.8581		22.4	22.6		60.2
Pseudomonas granadensis DSM 28040T	87.0337	79.2112		33	23.9		60.2
Pseudomonas helmanticensis OHA11T	88.2999	79.6		35.4	23.5		59.1
Pseudomonas jessenii DSM 17150T	84.41	79.92		28.6	24.3		59.7
Pseudomonas koreensis Ps 9-14T	87.9673	79.6828		34.9	24.2		60.5
Pseudomonas kribbensis 46-2T	87.3879	79.6685		33.9	23.6		60.5
Pseudomonas laurylsulfatiphila AP3_16T	84.3503	79.9591		28.8	23.6		60.1
Pseudomonas laurylsulfatovorans AP3_22T	84.3068	79.7761		28.5	24.2		59.6
Pseudomonas lini CFBP 5737T	84.0575	79.5749		28.3	24.1		58.8
Pseudomonas lutea OK2T	77.1075	77.282		22.2	22.7		60.2
Pseudomonas mohnii IpA-2T	84.1203	79.4875		28.3	23.8		59.6
Pseudomonas moorei RW10T	84.2707	79.5934		28.3	24		59.7
Pseudomonas moraviensis CCM 7280T	86.8777	79.2287		32.8	23.9		60.2
Pseudomonas qingdaonensis JJ3T	78.9297	80.7985		22.8	24.5		64.2
Pseudomonas reinekei MT1T	84.2083	79.4057		28.6	23.7		59.1
Pseudomonas rhizosphaerae IH5T	77.8565	78.8251		22.8	23.3		62
Pseudomonas umsongensis LMG 21317T	83.8464	79.504		28.3	23.9		59.7
Pseudomonas vancouverensis DhA-51T	83.9458	79.528		28.1	23.8		60.1
ANI and dDDH values in comparisons of P. atagosis sp. nov. and P. akappagea sp. nov. with closely related type strains.
